# Supplementary material for: Human-Based Immune Responsive In Vitro Infection Models for Validation of Novel TLR4 Antagonists Identified by Computational Discovery
Source: Microorganisms. 2022 Jan 22;10(2):243. doi: 10.3390/microorganisms10020243 (PMC8876567; doi:10.3390/microorganisms10020243)
Supplement: Supplementary file 1 [file microorganisms-10-00243-s001.zip]

Archive with 1 entries (1 files):
- microorganisms-1563529-supplementary.pdf
